# Supplementary material for: Benchmark Evaluation of Protein–Protein Interaction Prediction Algorithms
Source: Molecules. 2021 Dec 22;27(1):41. doi: 10.3390/molecules27010041 (PMC8746451; doi:10.3390/molecules27010041)
Supplement: Supplementary file 1 [file molecules-27-00041-s001.zip]

Archive with 1 entries (1 files):
- molecules-1473408-supplementary.pdf
